# Supplementary material for: Targeting Translation and the Cell Cycle Inversely Affects CTC Metabolism but Not Metastasis
Source: Cancers (Basel). 2023 Nov 2;15(21):5263. doi: 10.3390/cancers15215263 (PMC10650766; doi:10.3390/cancers15215263)
Supplement: Supplementary file 1 [file cancers-15-05263-s001.zip]

Archive with 1 entries (1 files):
- cancers-2660125-supplementary.pdf
